# Supplementary material for: Effect of MnO2 Nanoparticles Stabilized with Cocamidopropyl Betaine on Germination and Development of Pea (Pisum sativum L.) Seedlings
Source: Nanomaterials (Basel). 2024 May 30;14(11):959. doi: 10.3390/nano14110959 (PMC11174102; doi:10.3390/nano14110959)
Supplement: Supplementary file 1 [file nanomaterials-14-00959-s001.zip]

Archive with 1 entries (1 files):
- nanomaterials-2992323-supplementary.pdf
